# Supplementary material for: Macrophages Promote Tumor Cell Extravasation across an Endothelial Barrier through Thin Membranous Connections
Source: Cancers (Basel). 2023 Mar 31;15(7):2092. doi: 10.3390/cancers15072092 (PMC10093384; doi:10.3390/cancers15072092)
Supplement: Supplementary file 1 [file cancers-15-02092-s001.zip]

Archive with 1 entries (1 files):
- cancers-2257486-supplementary.pdf
